# Supplementary material for: High-Vigor Rootstock Exacerbates Herbaceous Notes in Vitis vinifera L. cv. Cabernet Sauvignon Berries and Wines Under Humid Climates
Source: Foods. 2025 Jul 31;14(15):2695. doi: 10.3390/foods14152695 (PMC12346354; doi:10.3390/foods14152695)
Supplement: Supplementary file 1 [file foods-14-02695-s001.zip]

Archive with 2 entries (2 files):
- 3730876Supplemental Figure.pdf
- 3730876Supplemental Table.xlsx
