# Supplementary material for: High-Vigor Rootstock Exacerbates Herbaceous Notes in Vitis vinifera L. cv. Cabernet Sauvignon Berries and Wines Under Humid Climates
Source: Foods. 2025 Jul 31;14(15):2695. doi: 10.3390/foods14152695 (PMC12346354; doi:10.3390/foods14152695)
Supplement: Supplementary file 1 [file foods-14-02695-s001.zip › 3730876Supplemental Table.xlsx]

## Sheet: Table S1
Table S1 Meteorological indices during the growing seasons of Cabernet Sauvignon grapes (clone 685) in four vintages (2018-2020).
vintages	2018	2019	2020
May-rain (mm)	9.3	58.5	49.4
Jun-rain (mm)	35.4	9.4	33.7
Jul-rain (mm)	309.1	90	108.3
Aug-rain (mm)	109.6	63.9	167.4
Sep-rain (mm)	25.4	90.9	71.1
T-rain (mm)	488.8	312.7	429.9
May-rain (%)	1.9	18.7	11.5
Jun-rain (%)	7.2	3	7.8
Jul-rain (%)	63.2	28.8	25.2
Aug-rain (%)	22.4	20.4	38.9
Sep-rain (%)	5.2	29.1	16.5
May-SH (H)	227.8	269.1	211.4
Jun-SH (H)	226.9	217.8	217.4
Jul-SH (H)	159.1	194.9	159.1
Aug- SH (H)	187.3	205.9	189.1
Sep- SH (H)	214.2	239.8	226.7
T- SH (H)	1015.3	1127.5	1003.7
May-SH (%)	22.4	23.9	21.1
Jun-SH (%)	22.3	19.3	21.7
Jul-SH (%)	15.7	17.3	15.9
Aug-SH (%)	18.4	18.3	18.8
Sep-SH (%)	21.1	21.3	22.6
May-EAT (°C)	381.1	382.7	344.3
Jun-EAT (°C)	514.4	489.9	506.2
Jul-EAT (°C)	557.2	556.7	514.4
Aug-EAT (°C)	552.7	491.8	516.2
Sep-EAT (°C)	340.7	392.2	354.8
T-EAT (°C)	2346.1	2313.3	2235.9
May-EAT (%)	16.2	16.5	15.4
Jun-EAT (%)	21.9	21.2	22.6
Jul-EAT (%)	23.8	24.1	23
Aug-EAT (%)	23.6	21.3	23.1
Sep-EAT (%)	14.5	17	15.9
HI (°C)	3045.3	3026.5	2965.7
CI (°C)	7.6	13.5	10.7
T-rain: Total rain
SH: Sunshine Hours
EAT: effective accumulative temperature
CI: Cool Night Index
HI: Heliothermal Index

## Sheet: Table S2
Table S2 Effects of rootstock on vine growth parameters.
Vintage	Graft	Cluster weight (g)	Leaf area/vine (m2)	Leaf area/yield	Yield (kg/vine)	Pruning weight	Crop load
	combination			(m2 /kg)		(kg/vine)	(yield/pruning）
2018	CS	122.57±5.34	7.47±0.78	2.03±0.15	3.68±0.16	2.01±0.15ab	1.84±0.17
	CS/1103P	120.89±3.45	8.06±0.67	2.19±0.28	3.71±0.18	2.28±0.19a	1.64±0.18
	CS/5A	118.64±4.05	7.14±0.52	2.01±0.19	3.56±0.12	1.86±0.14b	1.91±0.10
	CS/SO4	125.65±4.62	7.70±0.42	2.04±0.14	3.77±0.14	2.13±0.24ab	1.79±0.28
2019	CS	127.54±2.11	6.18±0.54	1.61±0.19	3.28±0.22	1.71±0.18ab	2.02±0.28
	CS/1103P	124.36±5.10	6.85±0.53	1.70±0.15	3.42±0.24	2.00±0.22a	1.72±0.27
	CS/5A	122.52±5.16	5.95±0.95	1.54±0.17	3.25±0.24	1.64±0.13b	1.91±0.25
	CS/SO4	125.29±4.82	6.64±0.61	1.68±0.10	3.36±0.14	1.70±0.15ab	1.99±0.11
2020	CS	126.99±5.18	6.77±0.76	2.05±0.19	3.37±0.21b	1.96±0.24ab	1.69±0.15
	CS/1103P	131.26±5.34	7.54±0.54	1.90±0.19	3.98±0.31a	2.30±0.32a	1.74±0.24
	CS/5A	121.01±7.79	6.63±0.65	2.03±0.09	3.33±0.24b	1.78±0.26b	1.87±0.32
	CS/SO4	130.26±5.45	7.01±0.88	2.07±0.31	3.45±0.25b	2.00±0.21ab	1.70±0.16
Rootstock		ns	ns	ns	*	*	ns
Vintage		*	ns	ns	*	ns	ns
Rootstock*Vintage		ns	ns	ns	*	ns	ns
Note: Data were reported as mean ± standard deviation (n = 3). Different letters in the same column within the same year manifest significant differences according to Duncan’s test (p < 0.05).Two-way ANOVA tests for significance levels of vintage, rootstock, and rootstock × vintage differences ("ns", not significant; *, p <0.05; **, p<0.01; ***, p <0.001).

## Sheet: Table S3
Table S3 Physicochemical parameters of graft combinations in berries and wines.
Vintage	Graft combination	Grape				Wine
		Berries weight	TSS	Titratable acidity (g/L)	pH	Alcohol	pH	Residual sugar	Volatile acidity (g/L)	Total acidity
		(g/100 berries)	(°Brix)			(%, v/v)		(g/L)		(g/L)
2018	CS	130.00±3.45	21.27±0.12a	9.63±0.22a	3.41±0.04b	NA	NA	NA	NA	NA
	CS/1103P	130.67±5.13a	19.80±0.30b	10.75±0.22a	3.44±0.02ab	NA	NA	NA	NA	NA
	CS/5A	124.7±5.51ab	21.23±0.10a	7.87±0.37b	3.47±0.01a	NA	NA	NA	NA	NA
	CS/SO4	129.33±7.09a	20.30±0.20b	10.50±1.72a	3.33±0.01c	NA	NA	NA	NA	NA
2019	CS	141.57±10.53a	21.50±0.21a	7.81±0.09c	3.47±0.04a	11.20±0.20	3.69±0.03	0.84±0.09	0.45±0.05	7.10±0.26
	CS/1103P	138.81±5.36ab	20.40±0.26b	8.91±0.01a	3.43±0.02ab	11.10±0.12	3.70±0.04	0.75±0.15	0.47±0.03	7.30±0.20
	CS/5A	154.92±4.39a	21.37±0.46a	7.92±0.01bc	3.40±0.02ab	11.20±0.15	3.68±0.02	0.86±0.11	0.49±0.02	7.13±0.32
	CS/SO4	146.91±9.52a	20.73±0.21b	8.80±0.01ab	3.41±0.03ab	11.07±0.15	3.67±0.02	0.77±0.04	0.43±0.04	7.40±0.26
2020	CS	153.17±5.75a	20.37±0.37a	7.92±0.33b	3.43±0.01a	10.70±0.10	3.69±0.03	0.68±0.08	0.41±0.03	7.43±0.31
	CS/1103P	147.63±8.85ab	18.47±0.23b	8.80±0.19a	3.25±0.09b	10.43±0.21	3.70±0.04	0.59±0.10	0.40±0.03	7.73±0.25
	CS/5A	145.43±3.85a	19.87±0.85a	7.81±0.70b	3.45±0.01a	10.50±0.20	3.68±0.02	0.62±0.05	0.39±0.04	7.53±0.15
	CS/SO4	149.40±6.61a	19.10±0.17ab	8.91±0.57a	3.38±0.02ab	10.47±0.15	3.67±0.02	0.69±0.03	0.42±0.05	7.67±0.21
Rootstock		ns	*	*	ns	ns	ns	ns	ns	ns
Vintage		ns	**	**	*	**	ns	**	ns	**
Rootstock×Vintage		ns	ns	ns	ns	ns	ns	ns	ns	ns
Note: Data were reported as mean ± standard deviation (n = 3). Different letters in the same column within the same year manifest significant differences according to Duncan’s test (p < 0.05).Two-way ANOVA tests for significance levels of vintage, rootstock, and rootstock × vintage differences ("ns", not significant; *, p <0.05; **, p<0.01; ***, p <0.001).

## Sheet: Table S4
Table S4 Physical-chemical indices of vineyard soil.
pHb	7.65±0.35a
Electrical Conductivity (EC) (mS/m)c	15.35±4.90
Cation Exchange Capacity (CEC) (cmol/kg)d	14.51±2.72
Organic Material (g/kg)e	9.35±4.59
Total Nitrogen (g/kg) (Buondonno. et al., 1995)	0.46±0.14
Total Phosphorus (g/kg) (Górecka. et al., 2006)	0.52±0.07
Total Potassium (g/kg) (Górecka. et al., 2006)	18.52±0.44
Available Nitrogen (mg/kg) (Buondonno. et al., 1995)	61.52±15.80
Available Phosphorus (mg/kg) (Górecka. et al., 2006)	12.92±8.07
Available Potassium (mg/kg) (Górecka. et al., 2006)	87.23±13.13
Available Calcium (mg/kg) (Górecka. et al., 2006)	1458.33±137.76
aValues were reported as means ± standard deviations (n=3). Soil samples were taken at depths ranging from 20 to 60 cm and from 80 to 100 cm away from the vine's side. Grapevine roots were mostly distributed between 20 and 60 cm deep in the vineyards studied. Nine sample plots were randomly chosen from experimental vineyard, and each samples for each plot was taken at two different depths (20 to …
b NY-T 1377-2007.
cHJ802-2016
dISO 23470, 2007.
eGB 9834-1988
Refernces:
Buondonno, A., Rashad, A. A., & Coppola, E. (1995). Comparing tests for soil fertility. II. The hydrogen peroxide/sulfuric acid treatment as an alternative to the copper/selenium catalyzed digestion process for routine determination of soil nitrogen‐kjeldahl. Communications in Soil Science and Plant Analysis, 26(9-10), 1607-1619.
Górecka, H., Chojnacka, K., & Górecki, H. (2006). The application of ICP-MS and ICP-OES in determination of micronutrients in wood ashes used as soil conditioners. Talanta, 70(5), 950-956.

## Sheet: Table S5
Table S5 The primers used in the analysis of LOX–HPL pathway genes
Gene	Sense	Antisense
VvLOXA	GCAAATCAAAGGGACAACGCTGTATG	TGCTTCCACTGCGGCTTCC1
VvLOXC	TGGTGGAAGGAAGTCAGGGAAGAG	TGGGCGGTTTGGGAGGTAGC1
VvHPL1	ACGCGAGTCAGATGATGCAACG	CCATACTCAATGTCGAACGTGTCG2
VvAAT	TTAATTCAGGTGACCCGATT	TCTCCATACACATGCCATTAG2
VvADH1	TCCGTTCTCAGAGATCAACAA	ACTCTCTCATCTCAAGATATTCTATGG3
VvADH2	ATTCCAGTCGGCATAAGTGT	TTGCAACTGCATAGACATTGTT3
ViUbiquitin	CATAACATTTGCGGCAGATCA	TGGTGGTATTATTGAGCCATCCTT4
References：
1. Podolyan, A., White, J., Jordan, B., & Winefield, C. (2010). Identification of the lipoxygenase gene family from Vitis vinifera and biochemical characterisation of two 13-lipoxygenases expressed in grape berries of Sauvignon Blanc. Functional Plant Biology, 37(8), 767-784.
2. Xu, X.-Q.; Cheng, G.; Duan, L.-L.; Jiang, R.; Pan, Q.-H.; Duan, C.-Q.; Wang, J., Effect of training systems on fatty acids and their derived volatiles in Cabernet Sauvignon grapes and wines of the north foot of Mt.Tianshan. Food chemistry 2015, 181, 198-206.
3. Tesniere, C., Davies, C., Sreekantan, L., Bogs, J., Thomas, M., & Torregrosa, L. (2006). Analysis of the transcript levels of VvAdh1, VvAdh2 and VvGrip4, three genes highly expressed during Vitis vinifera L. berry development. VITIS-GEILWEILERHOF-, 45(2), 75.
4. Lee, K. R., Kim, S. H., Go, Y. S., Jung, S. M., Roh, K. H., Kim, J. B., ... & Kim, H. U. (2012). Molecular cloning and functional analysis of two FAD2 genes from American grape (Vitis labrusca L.). Gene, 509(2), 189-194.

## Sheet: Table S6
Table S6 Volatile compound concentrations of Cabernet Sauvignon grapes (clone 685) atrace three graft combinations (CS/1103P, CS/SO4, CS/5A) during two growing seasons (2018-2020) (mg/kg).
Compounds	CAS	RI	RT	2018				2019				2020
				CS/1103P	CS/5A	CS	CS/SO4	CS/1103P	CS/5A	CS	CS/SO4	CS/1103P	CS/5A	CS	CS/SO4
(2E,4E)-Hexadienal	4488-48-6	1396.9	24.43	3.37±0.37a	3.06±0.34a	3.04±0.29a	3.58±0.23a	2.79±0.79b	3.76±0.87ab	3.06±0.38ab	4.18±0.29a	10.59±1.21a	8.69±1.23a	10.65±0.16a	10.44±1.39a
(E)-2-Hexen-1-ol	928-95-0	1390.61	24.15	76.61±25.8a	57.8±5.97ab	69.09±12.68ab	45.54±1.76b	41.61±10.48a	35.02±3.81ab	37.99±1.85ab	27.2±7.62b	293.93±122.21a	318.64±73.12a	82.02±7.06b	263.92±103.03a
(E)-2-Hexenal	6728-26-3	1196.6	16.61	1958.19±138.58a	1775.79±210.48a	1767.28±218.49a	1950.9±68.7a	4131.82±371.35ab	4169.26±1216.91ab	3462.73±622.37b	5056.17±537.36a	2317.63±611.61a	1556.01±540.85a	2305.45±193.71a	2021.64±434.55a
(E)-2-Nonenal	18829-56-6	1531.01	29.87	11.49±0.14a	11.56±0.35a	11.25±0.07a	11.36±0.04a	0.58±0.04b	0.63±0.02ab	0.59±0.01b	0.64±0.02a	6.05±0.23a	5.83±0.22a	6.84±0.16a	7.12±2.27a
Hexanal	66-25-1	882.9	11.37	1852.85±146.15a	1741.87±269.49a	1670.67±202.17a	1761.27±129.40a	2991.85±132.92a	2870.21±696.71a	2291.86±291.08a	2566.02±276.42a	1571.65±117.05a	1221.53±59.43b	1701.26±125.04a	1188.94±207.94b
(E)-3-Hexen-1-ol	928-97-2	1348.5	22.34	7.00±0.53a	5.92±0.33b	5.65±0.26b	5.88±0.46b	1.79±0.75b	2.86±0.63ab	3.41±0.30a	1.97±0.7b	3.07±1.73ab	0.83±0.5b	2.77±0.24ab	3.86±2.11a
(E)-Geranyl acetone	3796-70-1	1831	41.91	2.77±0.05a	2.68±0.03a	2.65±0.12a	2.72±0.05a	4.86±0.01a	4.86±0.01a	4.87±0.01a	4.87±0.01a	2.81±0.05a	2.76±0.09ab	2.62±0.01b	2.88±0.15a
(E)-β-Damascenone	23726-93-4	1828.2	38.72	3.56±0.08a	3.37±0.13a	3.14±0.41a	3.49±0.19a	67.9±0.23ab	67.64±0.04b	67.69±0.12b	68.00±0.15a	12.79±0.12ab	12.74±0.03b	12.91±0.06a	12.83±0.04ab
(E,Z)-2,6-Nonadienal	557-48-2	1584.4	31.94	22.48±5.06a	22.53±0.17a	22.46±3.23a	22.46±1.93a	5.5±0.01a	5.58±0.08a	5.51±0.01a	5.53±0.03a	3.5±0.08b	3.39±0.43b	4.74±0.78a	3.88±0.35ab
(Z)-2-Heptenal	57266-86-1	1317.2	20.48	0.35±0.07ab	0.49±0.16ab	0.26±0.08b	0.52±0.17a	1.28±0.35a	1.28±0.39a	1.02±0.05a	1.33±0.31a	31.93±0.08a	31.97±0.01a	31.93±0.06a	31.94±0.03a
(Z)-3-Hexen-1-ol	928-96-1	1371.1	23.25	28.01±2.16a	21.61±3.19b	27.94±0.96a	22.22±1.77b	27.94±8.21b	46.13±7.38a	47.16±4.41a	41.75±9.60ab	10.75±0.12a	13.02±6.87a	16.13±1.65a	13.91±4.24a
(Z)-3-Hexenol acetate	3681-71-8	1310.1	20.51	0.77±0.01a	0.72±0.04b	0.76±0.03ab	0.72±0.01b	0.89±0.01a	0.89±0.08a	0.84±0.05a	0.98±0.14a	8.19±0.91a	6.02±0.55b	6.36±1.17ab	5.95±1.26b
(Z)-3-Hexenyl butanoate	16491-36-4	1409	26.67	18.24±1.50a	18.24±2.12a	18.24±2.31a	18.24±3.21a	1.40±0.41a	1.41±0.12a	1.41±0.24a	1.41±0.09a	6.53±1.07a	5.27±0.55ab	5.96±1.2ab	4.3±1.32b
1-Decanol	112-30-1	1763.5	38.3	19.71±0.18a	19.64±0.09a	19.59±0.03a	19.6±0.02a	13.46±0.14ab	13.08±0.08b	13.48±0.36ab	13.55±0.15a	0.25±0.11a	0.26±0.02a	0.26±0.01a	0.25±0.06a
1-Heptanol	111-70-6	1457.7	26.15	0.04±0.01ab	0.05±0.02a	0.02±0.01b	0.04±0.01ab	1.1±0.04a	1.1±0.03a	1.12±0.05a	1.13±0.05a	0.04±0.02a	0.04±0.04a	0.03±0.01a	0.04±0.02a
1-Hexanol	111-27-3	1336	21.85	33.42±22.54a	32.6±3.89a	34.18±3.07a	39.85±12.28a	104.99±23.82a	100.22±29.23a	122.93±7.68a	81.56±31.45a	323.93±189.17a	155.78±26.58ab	83.11±9.67b	199.03±133.95ab
1-Nonanol	143-08-8	1651.5	34.41	29.82±0.08a	29.76±0.03a	29.76±0.08a	29.79±0.03a	10.31±0.75a	10.32±2.06a	10.32±0.17a	10.32±1.02a	0.45±0.02a	0.47±0.04a	0.5±0.09a	0.49±0.03a
1-Octanol	111-87-5	1544.2	30.38	10.03±0.21a	10.07±0.18a	9.87±0.12a	10.07±0.04a	4.91±0.05a	4.92±0.06a	4.99±0.11a	4.97±0.05a	trace	trace	trace	trace
1-Octen-3-ol	3391-86-4	1434.9	25.96	2.04±0.29a	1.74±0.08a	1.8±0.1a	1.73±0.26a	2.02±0.12b	2.17±0.02ab	2.34±0.18a	2.18±0.11ab	2.22±0.79a	2.19±1.38a	4.05±0.96a	2.28±0.97a
2-Ethylhexanol	104-76-7	1474.9	27.61	2.15±0.16a	2.11±0.69a	1.13±0.21b	1.08±0.04b	1.61±0.4a	1.51±0.21a	1.84±0.6a	2.3±0.51a	0.35±0.20a	0.22±0.15a	0.45±0.04a	0.33±0.17a
2-Heptanol	543-49-7	1302.2	20.35	0.02±0.01a	0.02±0.01a	trace	0.02±0.01a	0.26±0.01a	0.29±0.07a	0.24±0.04a	0.36±0.12a	0.08±0.03a	0.18±0.12a	0.07±0.01a	0.07±0.02a
2-Nonanol	628-99-9	1520.9	28.78	5.25±0.11a	5.25±0.31a	5.25±0.15a	5.25±0.25a	2.71±0.11a	2.72±0.21a	2.72±0.25a	2.73±0.15a	0.42±0.05a	0.40±0.10a	0.42±0.06a	0.41±0.08a
3-Isobutyl-2-methoxypyrazine	24683-00-9	1518.5	29.4	0.43±0.02a	0.3±0.02bc	0.23±0.07c	0.37±0.07ab	trace	trace	trace	trace	0.11±0.02b	0.14±0.01b	0.22±0.04a	0.15±0.04b
4-Terpinenol	562-74-3	1598	32.46	7.71±0.33a	6.83±0.24b	6.96±0.09b	6.94±0.13b	0.57±0.01a	0.58±0.06a	0.61±0.05a	0.61±0.02a	7.62±1.19a	7.46±0.38a	9.3±3.43a	7.13±0.31a
6-Methyl-5-heptene-2-one	110-93-0	1328.1	21.51	1.93±0.07a	1.75±0.09a	1.77±0.14a	1.93±0.06a	1.25±0.08b	1.39±0.04a	1.34±0.02ab	1.41±0.10a	1.43±0.08a	1.16±0.11b	1.34±0.15ab	1.40±0.13a
Acetic acid	64-19-7	1449.1	26.17	11.03±0.58b	17.91±1.7a	8.61±0.46c	10.18±1.16bc	0.31±0.07a	0.27±0.08a	0.21±0.09a	0.29±0.10a	1.27±0.21a	1.06±0.16b	0.97±0.19b	1.12±0.21ab
Benzaldehyde	100-52-7	1523.5	29.61	28.1±0.36a	28.13±0.13a	28.1±0.09a	28.07±0.14a	28.48±5.11a	16.12±1.69b	16.74±2.41b	22.6±3.27ab	5.02±1.30a	7.16±4.96a	5.36±0.16a	5.36±0.56a
Benzyl alcohol	100-51-6	1882.5	42.73	22.07±4.3bc	34.15±7.54a	27.95±1.4ab	17.19±1.33c	54.33±3.66b	66.18±4.80a	59.92±3.78ab	55.9±7.96ab	26.09±12.36a	22.29±3.06a	26.61±4.82a	36.34±4.57a
Cadalene	483-78-3	2056.1	54.27	7.14±0.87a	7.2±0.16a	6.32±1.68a	6.24±1.52a	10.68±0.25b	10.52±0.10b	10.65±0.10b	11.33±0.16a	2.24±0.40a	2.93±0.68a	2.88±0.22a	2.97±0.11a
Citronellol	106-22-9	1763.5	38.46	15.53±0.20a	15.32±0.19a	15.09±0.47a	15.5±0.27a	1.07±0.29b	1.24±0.04ab	1.26±0.14ab	1.64±0.37a	5.89±0.27b	6.03±0.27ab	6.50±0.27a	5.84±0.16b
D-Limonene	5989-27-5	1191.2	15.74	3.62±0.03a	3.63±0.02a	3.6±0.03a	3.59±0.04a	3.39±0.02a	3.28±0.03a	3.34±0.16a	3.32±0.02a	0.59±0.27ab	0.33±0.06b	0.83±0.29a	0.5±0.16ab
Ethyl decanoate	110-38-3	1644.1	33.76	28.62±3.01a	28.45±1.30a	28.62±5.01a	28.62±1.02a	0.16±0.01b	0.19±0.03ab	0.17±0.01ab	0.24±0.07a	11.68±0.02a	11.69±0.02a	11.68±0.01a	11.81±0.15a
Ethyl hexanoate	123-66-0	1224.7	17.06	2.48±0.01a	2.48±0.01a	2.47±0.01a	2.47±0.02a	6.13±0.00c	6.16±0.01ab	6.14±0.01bc	6.18±0.03a	0.99±0.34a	0.22±0.14c	0.56±0.08b	0.25±0.16c
Ethyl octanoate	106-32-1	1423.5	25.57	4.72±0.04a	4.64±0.02a	4.72±0.15a	4.6±0.03a	0.31±0.03b	0.43±0.05ab	0.34±0.01ab	0.46±0.13a	5.57±0.69bc	13.99±3.09a	8.95±2.26b	4.77±0.32c
Eucalyptol	470-82-6	1201.5	15.7	8.25±0.09a	7.47±0.71a	8.13±2.05a	9.36±1.71a	7.01±1.16a	8.01±1.54a	7.8±2.93a	8.39±0.57a	2.10±0.42a	1.34±0.45a	1.67±0.14a	1.65±0.76a
Geraniol	106-24-1	1845.6	42.58	27.46±5.99a	21.3±1.78a	24.79±6.34a	20.32±0.50a	3.78±0.73b	5.93±0.83a	4.79±0.89ab	5.23±0.97ab	15.48±0.67c	16.91±0.34ab	17.87±0.86a	16.49±0.33bc
Guaiacol	90-05-1	1867.3	41.9	3.74±0.34a	3.37±0.55a	3.56±0.45a	3.84±0.62a	1.83±0.03c	2.1±0.01a	1.96±0.09b	2.07±0.01a	8.66±0.29a	7.34±0.13c	7.52±0.03c	8.22±0.24b
Hexanoic acid	142-62-1	1843.1	41.38	6.66±0.07a	6.75±0.14a	6.26±0.20b	6.65±0.14a	3.76±0.34a	6.09±1.70a	5.74±1.67a	5.32±1.52a	6.38±0.52b	8.47±1.94ab	9.52±0.52a	7.02±1.02b
Hotrienol	29957-43-5	1601.9	32.73	6.94±0.21a	6.63±0.10a	6.65±0.03a	6.9±0.22a	3.95±0.49a	4.58±2.09a	3.92±0.36a	3.77±0.30a	0.94±0.88b	1.71±1.14ab	3.76±1.52a	1.06±0.85b
Isoamyl lactate	19329-89-6	1560	30.38	0.76±0.02ab	0.76±0.03ab	0.78±0.02a	0.72±0.03b	0.67±0.07a	0.68±0.01a	0.68±0.09a	0.68±0.02a	2.64±0.24c	3.4±0.46ab	2.96±0.17bc	3.51±0.12a
Isobutyl octanoate	5461-06-3	1501	30.39	7.07±2.24a	3.49±0.08a	3.9±1.11a	5.6±3.16a	2.64±0.24c	3.4±0.46ab	2.96±0.17bc	3.51±0.12a	7.75±1.00a	8.57±1.24a	10.17±0.37a	8.65±2.09a
Levomenthol	2216-51-5	1634.4	33.82	8.86±0.23a	7.88±0.14b	7.88±0.42b	7.54±0.20b	4.34±0.31a	4.1±0.16a	4.42±0.70a	4.57±0.69a	9.64±0.59a	10.49±1.72a	12.14±1.89a	10.96±0.69a
Linalool	78-70-6	1535.6	30.02	8.27±0.02a	8.25±0.02a	8.21±0.05a	8.21±0.06a	4.77±0.02a	4.72±0.05a	4.77±0.09a	4.88±0.13a	0.62±0.15b	0.68±0.32ab	1.16±0.38a	0.59±0.15b
Ethyl salicylate	118-61-6	1827	38.69	6.16±0.05ab	6.71±0.28a	5.87±0.35ab	5.33±1.13b	11.45±0.01a	11.44±0.02a	11.45±0.03a	11.46±0.02a	0.57±0.06a	0.39±0.06b	0.50±0.02ab	0.60±0.07a
Nonanal	124-19-6	1384.2	23.91	0.22±0.13a	0.21±0.37a	trace	trace	4.05±0.94a	3.58±1.09a	4.01±0.84a	3.47±0.69a	8.31±1.05a	8.26±1.41a	10.9±3.89a	6.23±2.02a
Octanal	124-13-0	1280.2	19.3	1.66±0.19ab	1.53±0.53ab	1.31±0.03b	2.09±0.53a	10.18±0.11a	10.07±0.19a	10.15±0.09a	10.12±0.11a	6.62±0.30a	7.07±0.20a	6.92±0.34a	6.64±0.46a
p-Cymene	99-87-6	1263.6	18.81	25.26±4.18ab	26.86±2.29a	21.35±1.72b	24.97±0.76ab	20.89±1.46a	20.01±0.31a	21.18±0.98a	19.97±0.49a	26.01±1.70a	24.16±1.90a	24.82±0.6a	23.94±0.62a
Phenol	108-95-2	2014.6	47.14	3.94±0.33a	4.78±1.58a	3.61±0.70a	3.46±0.25a	20.29±1.32a	19.67±1.41a	25.53±11.19a	23.39±2.66a	9.14±1.08a	8.85±0.24a	9.18±0.16a	9.11±0.13a
Phenylacetaldehyde	122-78-1	1648.1	34.34	30.89±2.39ab	37.03±6.78a	28.18±1.18b	33.28±2.31ab	15.89±2.57c	21.81±0.35ab	23.41±0.29a	19.11±2.43bc	20.57±5.45a	22.45±6.85a	17.84±1.16a	21.93±5.85a
PhenylEthyl alcohol	60-12-8	1918.7	43.95	103.49±0.67ab	103.98±0.80a	102.06±1.04b	101.97±1.19b	99.38±0.4a	100.05±1.96a	100.41±3.29a	102.44±2.74a	95.96±1.67a	97.37±2.47a	98.82±0.73a	96.27±1.17a
Styrene	100-42-5	1249	18.28	8.46±0.23a	8.43±0.05a	8.3±0.08a	8.28±0.13a	4.47±0.03a	4.47±0.06a	4.49±0.01a	4.49±0.03a	4.61±0.03a	4.63±0.13a	4.66±0.03a	4.69±0.14a
Theaspirane-1	36431-72-8	1497.4	28.61	1.59±0.04a	1.53±0.01a	1.55±0.03a	1.61±0.07a	0.32±0.08a	0.31±0.05a	0.33±0.02a	0.29±0.03a	0.84±0.01a	0.82±0.01ab	0.82±0.01b	0.82±0.01b
Theaspirane-2	36431-72-8	1545	30.15	0.78±0.01a	0.77±0.15a	0.77±0.12a	0.78±0.10a	0.31±0.04a	0.31±0.07a	0.30±0.07a	0.31±0.12a	0.82±0.11a	0.80±0.21a	0.81±0.18a	0.84±0.42a
α-Calacorene	483-77-2	1929.1	43.93	0.79±0.12a	0.6±0.06a	0.54±0.08a	0.68±0.25a	11.69±0.7a	11.32±0.29a	10.94±1.04a	12.32±1.80a	3.42±0.65b	4.05±1.15ab	4.7±0.36ab	5.07±0.09a
α-Terpinene	99-86-5	1177.2	15.76	trace	trace	trace	trace	4.47±0.75a	4.31±0.22a	4.85±0.38a	4.73±0.37a	5.76±2.01a	3.87±1.50a	4.34±0.55a	4.14±0.61a
α-Terpineol	98-55-5	1694.6	36.07	2.59±0.43a	1.8±0.42a	2±0.09a	2.41±0.54a	7.37±0.03a	7.35±0.05a	7.4±0.09a	7.4±0.04a	1.04±0.11ab	0.91±0.16b	1.15±0.09a	0.96±0.05ab
β-Cyclocitral	432-25-7	1622.6	33.43	0.44±0.02a	0.41±0.01b	0.41±0.01b	0.42±0.01ab	2.5±0.04a	2.48±0.11a	2.49±0.01a	2.48±0.02a	2.61±0.12a	2.55±0.05a	2.56±0.05a	2.53±0.04a
Z-β-Damascenone	23726-93-4	1832.9	40.51	34.04±1.61a	29.87±3.06a	23.7±11.21a	33.42±5.62a	80.82±3.90a	77.2±8.75a	77.58±2.44a	82.53±2.75a	19.43±2.48ab	18.03±0.7b	21.91±1.21a	20.29±0.49ab
β-Ionone	8013-90-9	1948.6	44.97	0.94±0.03a	0.88±0.01b	0.86±0.03b	0.9±0.02ab	4.07±0.01b	4.09±0.01a	4.07±0.01b	4.1±0.01a	5.06±0.01a	5.05±0.12a	5.06±0.02a	5.05±0.01a
γ-Terpinen	99-85-4	1238.7	17.85	3.32±0.29a	3.1±0.15a	3.49±1.85a	3.18±0.09a	0.61±0.22b	0.79±0.14ab	0.77±0.24ab	1.05±0.02a	2.89±0.67a	2.48±0.41a	2.89±0.11a	2.85±0.40a
Note:Bolded biomarkers represent the quality of identification >80

## Sheet: Tabble S7
Table S7. Volatile compound concentrations of Cabernet Sauvignon wines (clone 685) and three graft combinations (CS/1103P, CS/SO4, CS/5A) during two growing seasons (2019-2020) and wines produced in Beijing, China, on September 21, 2019, and September 23, 2020 (mg/L).
Compounds	RI	RT	2019				2020
			CS/1103P	CS/5A	CS	CS/SO4	CS/1103P	CS/5A	CS	CS/SO4
(E)-3-Hexen-1-ol	1348.5	22.09	66.52±2.25a	46.27±5.05b	46.08±0.9b	40.6±2.09b	89.33±3.04a	50.77±4.47c	54.77±4.77c	63.55±1.14b
(Z)-3-Hexen-1-ol	1371.1	23.007	140.86±7.09a	95.34±8.04bc	98.55±2.02b	84.53±5.14c	99.42±4.76a	82.71±3.1b	76.31±5.19b	75.14±1.77b
1-Hexanol	1348.6	21.577	3366.38±196.66a	2310.86±237.86b	2356.58±64.23b	2193.91±163.95b	3059.2±192.97a	2241.83±92.54b	2270.96±152.65b	2424.33±117.51b
1-Nonanol	1651.5	34.224	0.31±0.08ab	0.29±0.12ab	0.49±0.13a	0.23±0.13b	2.31±0.34b	1.85±0.18b	2.44±0.28ab	2.93±0.40a
2-Nonanol	1514.9	28.554	0.6±0.1a	0.58±0.19a	0.68±0.09a	0.02±0.1b	1.68±0.23a	1.28±0.11b	1.33±0.14ab	1.63±0.24ab
Nonanal	1395.3	23.612	0.13±0.15a	0.1±0.09a	0.19±0.06a	0.13±0.06a	0.33±0.12b	0.60±0.14a	0.51±0.04ab	0.39±0.16ab
1-Butanol	1136.3	12.996	1497.18±30.84b	1988.29±249.82a	2006.81±74.52a	2236.47±183.74a	816.22±130.3b	919.62±18.96b	1283.11±60.46a	857.8±34.74b
1-Decanol	1763.5	38.1	4.23±0.14b	4.97±0.6a	5.27±0.29a	3.17±0.29c	4.43±0.36a	3.71±0.05b	4.52±0.19a	4.81±0.56a
1-Heptanol	1451.7	25.933	26.89±1.85a	20.56±1.95b	21.11±0.6b	25.28±1.94a	36.88±2.86a	36.10±1.54a	26.45±2.11b	32.79±2.22a
1-Octanol	1555.2	30.164	27.52±3.08a	25.95±3.46a	25.42±1.74a	17.82±1.62b	32.31±3.88ab	21.52±1.29c	27.06±2.38b	33.55±3.00a
1-Octen-3-ol	1447.3	25.727	2.01±0.07ab	2.1±0.27ab	2.41±0.2a	1.73±0.26b	3.65±0.35b	2.88±0.15c	4.34±0.32a	3.87±0.28ab
1-Pentanol	1230.1	17.206	56.81±3.74a	52.12±2.98ab	53.5±0.06ab	46.98±4.84b	48.16±3.21a	38.44±1.72b	47.25±1.43a	45.8±4.03a
1-Propanol	1010	9.524	1421.48±25.69a	1474±189.76a	1473.28±49.73a	1547.15±125.18a	1503.97±618.18a	1211.62±32.94a	1100.97±31.29a	1406.46±47.63a
2-Ethylhexanol	1474.9	27.376	4.21±0.94a	3.81±0.45a	4.55±0.78a	4.37±0.48a	10.89±1.34a	7.27±0.47b	6.34±0.53b	11.63±1.21a
2-Heptanol	1302.2	20.107	1.78±0.20a	1.69±0.36a	1.82±0.16a	1.04±0.16b	0.38±0.13a	0.32±0.07a	0.84±0.52a	0.45±0.11a
3-Methylpentanol	1320	20.472	154.52±6.88c	203.56±20.35ab	208.71±7.73a	178.65±13.52bc	73.25±5.79c	103.36±5.29b	121.41±7.34a	76.88±3.43c
4-Methylpentanol	1260	19.92	40.47±2.12b	49.64±4.83a	49.81±3.87a	40.3±5.59b	25.5±1.22b	28.36±1.11b	33.93±2.27a	26.11±1.02b
Benzyl alcohol	1889	42.51	620.29±1.33b	749.43±97.27a	849.86±77.87a	528.32±50.55b	2636.89±172.89a	1672.7±97.96b	2306.45±217.55a	2524.33±243.84a
Isobutanol	1084.3	11.14	79562.53±2672.79a	73422.5±9713.5a	73439.29±2941.02a	78715.55±7174.45a	82522.08±21515a	71253.46±2558.11a	75576.83±3131.82a	84548.18±2523.61a
Isopentanol	1201.2	15.57	318948.14±17104.67a	332349.9±35545.79a	337052.16±9078.99a	348476.12±24698.48a	265606.87±11681.52b	274013.69±9885.94b	329632.32±19780.02a	275468.35±10852.39b
Phenylethyl alcohol	1924	43.75	82576.8±1132.28b	92628.99±11927.09ab	102758.13±9916.28a	107430.96±10146.47a	77262.63±5545.84b	73088.41±5191.11b	118253.06±12460.88a	73519.5±7964.04b
Heptyl acetate	1372.5	22.654	0.15±0.01a	0.13±0.01bc	0.14±0.01ab	0.12±0.01c	0.14±0b	0.17±0.01a	0.15±0.01ab	0.14±0.01b
Hexyl acetate	1269.3	18.364	4.2±0.48a	1.81±0.46b	1.75±0.16b	2.44±0.34b	2.46±0.55a	1.43±0.26b	1.42±0.37b	0.91±0.19b
Isoamyl acetate	1122.4	12.41	576.76±37.89a	607.53±65.39a	609.12±17.3a	606.21±47.95a	293.12±22.7b	334.35±19.37ab	378.15±36.62a	304.2±21.17b
Isobutyl acetate	985.5	8.965	71.07±5.00a	62.51±7.17a	62.39±2.36a	49.49±3.80b	32.27±2.88b	28.38±1.66bc	27.47±2.45c	38.46±1.74a
Phenethyl acetate	1828.3	40.433	21.35±0.44b	23.9±2.74ab	26.78±1.98a	26.65±2.16a	19.55±1.95b	21.59±0.89b	29.54±1.83a	21.46±2.71b
Ethyl (E)-3-hexenoate	1255	19.588	0.24±0.04c	0.28±0.01b	0.3±0.03b	0.42±0.01a	0.9±0.12a	0.58±0.03b	0.91±0.06a	0.85±0.08a
Ethyl 2-hydroxy-4-methylpentanoate	1542	29.745	0.83±0.01b	1.03±0.11a	1.05±0.05a	0.80±0.04b	3.10±0.50ab	2.84±0.69b	4.49±1.25a	2.95±0.30b
Ethyl 2-methylbutanoate	1028	10.049	3.56±0.57c	4.56±0.44b	4.43±0.08b	6.17±0.50a	4.45±0.26a	8.66±3.99a	6.4±0.63a	7.51±4.96a
Ethyl 3-methylbutanoate	1061	10.548	5.49±0.09c	7.47±0.87b	7.39±0.1b	9.42±1.08a	5.05±1.14b	6.47±0.47a	7.36±0.67a	6.39±0.33ab
Ethyl 9-decenoate	1460	35.577	5.31±0.28ab	4.36±0.79bc	3.91±0.19c	5.48±0.65a	0.01±0.00c	0.06±0.01b	0.13±0.04a	0.03±0.02bc
Ethyl Acetate	849.1	6.38	44245.32±3105.7b	59656.96±6278.28a	60832.19±1929.48a	47263.29±3712.92b	20876.8±2558.25c	24171.09±1115.4bc	25814.11±2162.93b	29667.83±1266.96a
Ethyl butanoate	1009	9.617	217.98±15.15b	279.71±32.63a	282.65±10.12a	185.93±15.64b	107.51±9.62a	113.5±6.39a	123.7±12.47a	122.78±7.33a
Ethyl cinnamate	2129.3	51.107	2.59±0.1b	2.58±0.16b	2.85±0.12a	2.39±0.08b	2.42±0.15b	2.22±0.06c	2.7±0.01a	2.32±0.1bc
Ethyl decanoate	1640.4	33.573	563.24±21.89bc	866.74±215.68a	735.68±46.88ab	390.3±30.78c	282.62±37.3a	248.4±25.50a	281.37±30.08a	242.61±10.2a
Ethyl dodecanoate	1847.8	41.166	160.58±9.21b	249.64±53.98a	223.93±33.84a	86.56±11.5c	57.05±9.79a	54.35±4.05a	59.97±2.3a	49.51±4.58a
Ethyl heptanoate	1331.4	20.951	2.7±0.17c	6.38±0.74a	5.99±0.17ab	5.41±0.47b	1.62±0.18b	2.04±0.18a	1.8±0.18ab	1.79±0.17ab
Ethyl hexadecanoate	2226	54.578	124.64±16.53a	210.64±22.74a	245.24±116.6a	148.07±43.06a	39.99±13.31a	36±4.4a	54.22±12.03a	37.99±5.93a
Ethyl hexanoate	1228.5	16.794	709.11±51b	847.7±86.3a	826.52±19a	481.45±40.45c	260.12±32.77a	243.44±17.24a	242.32±27.89a	237.63±21.94a
Ethyl hydrocinnamate	1873	42.895	1.73±0.03a	1.77±0.15a	1.93±0.11a	1.53±0.09b	1.7±0.13b	1.57±0.05b	1.97±0.09a	1.66±0.14b
Ethyl isobutanoate	956	7.832	71.75±3.06c	120.27±14.55a	120.76±3.47a	99.49±9.00b	20.9±2.05b	20.06±1.51b	20.38±2.88b	26.26±1.44a
Ethyl lactate	1343	21.324	28614.02±587.46b	37215.19±4551.75a	37546.55±800.82a	25435.2±1359.96b	41711.91±9229.32a	34441.05±1322.69a	42305.64±81.49a	37736.46±2057.9a
Ethyl nonanoate	1536.5	29.445	31±1.87c	131.05±25.07a	120.39±17.92a	81.73±7.15b	2.24±0.75ab	1.95±0.7b	3.75±1.33a	2.11±0.51ab
Ethyl octanoate	1433.9	25.374	1447.47±133.59b	1778.99±202.89a	1665.74±33.23ab	912.61±88.81c	322.09±64.11a	246.03±37.51a	302.44±45.53a	270.23±30.39a
Ethyl phenylacetate	1797.4	39.329	2.99±0.04b	3.07±0.14b	3.19±0.09b	3.68±0.18a	4.97±0.35c	5.63±0.18bc	7.15±0.36a	5.75±0.51b
Ethyl salicylate	1827	40.399	1.28±0.35a	3.46±3.89a	1.33±0.03a	1.08±0.06a	2.36±0.27a	1.64±0.07b	2.27±0.06a	2.17±0.25a
Diethyl succinate	1681.4	35.059	415.39±8.89c	758.66±113.39a	859.42±13.8a	538.33±42.53b	642.85±44.76b	534.9±25.12b	772.9±80a	564.5±64.85b
Isoamyl hexanoate	1450	26.259	3.48±0.19a	4.22±0.72a	3.67±0.07a	2.01±0.19b	0.88±0.11a	0.7±0.07b	0.67±0.08b	0.66±0.05b
Isoamyl lactate	1570.1	30.809	22.95±23.61a	52.66±4.72a	44.15±29a	28.69±16.72a	108.51±12.66a	85.67±4.92b	106.1±1.7a	102.37±7.96a
Isoamyl octanoate	1661.2	34.316	7.1±0.09b	10.05±2.37a	8.84±0.83ab	4.52±0.21c	4.97±0.37a	4.96±0.37a	4.6±0.28a	4.55±0.13a
Isobutyl octanoate	1510	30.077	3.17±0.01a	3.26±0.14a	3.19±0.05a	2.97±0.01b	3.08±0.03a	2.98±0.02bc	2.96±0.02c	3.02±0.01b
Isopentyl decanoate	1850	41.835	7.94±0.51b	9.78±1.35a	9.71±0.89a	4.22±0.34c	4.54±0.41b	5.02±0.11ab	5.62±0.58a	4.54±0.18b
Methyl decanoate	1596.9	31.853	0.56±0.03bc	0.82±0.23a	0.67±0.06ab	0.35±0.04c	0.29±0.05a	0.15±0.02c	0.19±0.03bc	0.23±0.03ab
Methyl hexanoate	1160	14.885	2.17±0.13a	2.08±0.17a	2.22±0.02a	1.24±0.1b	0.93±0.09a	0.66±0.05b	0.57±0.05b	0.87±0.07a
Methyl octanoate	1389.2	23.373	5.41±0.36a	5.44±0.69a	5.08±0.15a	2.74±0.26b	0.96±0.15a	0.56±0.05b	0.62±0.11b	0.89±0.11a
Methyl salicylate	1792.7	39.17	3.77±0.26a	2.81±0.38b	3.21±0.07b	1.42±0.20c	16.53±2.33a	6.81±0.43c	9.36±0.51bc	10.09±1.48b
Acetic acid	1470.9	25.953	0.26±0.01b	0.35±0.03a	0.33±0.02a	0.21±0.02c	0.54±0.19a	0.33±0.02b	0.52±0.02a	0.41±0.04ab
Hexanoic acid	1869.7	41.208	3325.97±240.3b	3641.91±465.06b	4635.59±239.36a	2283.98±247.63c	3730.53±236.05a	2936.56±84.61bc	2788.42±91.01c	3173.26±270.95b
n-Decanoic acid	2220	55.08	500.35±105.83bc	566.09±102.21ab	719.31±55.06a	375.96±48.35c	795.64±172.43a	543.15±60.53bc	504.61±49.30c	735.83±95.12ab
Octanoic acid	2072.4	48.469	2751.37±421.98b	3252.11±554.68b	4167.64±234.65a	1961.27±248.82c	3867.08±486.23a	2828.57±156.59b	2714.45±68.2b	3565.84±425.73a
Benzaldehyde	1534.2	29.355	2.85±0.12c	3.81±0.34a	4.04±0.03a	3.22±0.15b	3.30±0.20bc	3.01±0.10c	3.5±0.23ab	3.78±0.26a
p-Cymene	1263.6	18.45	0.95±0.08a	1.03±0.10a	0.92±0.00a	0.98±0.03a	0.95±0.03b	0.94±0.05b	0.99±0.01ab	1.02±0.02a
Phenylacetaldehyde	1656	34.127	16.56±2.31b	21.14±3.49a	21.5±1.52a	22.47±1.73a	19.23±3.33b	19.82±1.14b	28.4±2.31a	20.66±2.37b
Styrene	1249	17.968	1.97±0.11b	2.22±0.17a	2.09±0.04ab	1.93±0.12b	1.46±0.17b	1.26±0.05b	1.82±0.14a	1.42±0.06b
β-Damascenone	1832.9	40.639	6.08±0.22ab	5.27±0.72b	6.47±0.81a	3.89±0.47c	5.12±0.38b	5.24±0.37b	6.37±0.25b	10.47±1.42a
β-Ionone	1948.6	44.748	0.54±0.16a	0.63±0.07a	0.62±0.02a	0.58±0.04a	0.57±0.05a	0.47±0.01b	0.51±0.02ab	0.54±0.06ab
Citronellol	1768.1	38.266	10.9±0.40a	10.66±1.21a	11.37±1.02a	10.34±1.09a	6.72±0.57b	6.18±0.69b	8.76±0.24a	6.2±0.40b
D-Limonene	1191.2	15.437	0.14±0.01a	0.13±0.02a	0.15±0.00a	0.13±0.01a	0.08±0.01a	0.09±0.03a	0.08±0.01a	0.08±0.00a
Linalool	1535	29.778	24.02±0.77a	24.03±3.12a	22.5±2.79a	21.63±0.94a	94.39±9.62a	82.76±3.72a	95.45±7.24a	91.21±4.17a
Methionol	1750	36.622	2518.98±143.21b	2401.46±179.75b	2488.15±471.07b	3356.07±594.64a	2441.45±233.87a	1666.65±271.73b	2701.17±161.99a	2239.09±458.89a
α-Terpineol	1694.6	35.847	1.14±0.24b	1.41±0.23ab	1.5±0.15a	1.06±0.05b	2.33±0.28a	2.01±0.47a	2.12±0.13a	2.28±0.55a
Eugenol	2140.5	52.138	1.51±0.08a	1.49±0.10a	1.54±0.04a	1.48±0.09a	1.68±0.09ab	1.54±0.05b	1.6±0.06ab	1.72±0.10a
Guaiacol	1867.3	41.991	1.08±0.10a	1±0.24a	1.15±0.23a	0.91±0.04a	1.42±0.25c	2.01±0.11b	2.47±0.31a	1.62±0.23bc
m-Cresol	2026.5	49.663	1.51±0.15b	1.67±0.23ab	1.94±0.24a	1.44±0.05b	2.97±0.23a	1.91±0.12b	2.99±0.23a	3.03±0.32a
Phenol	2017.5	46.92	16.37±0.72b	20.28±3.67ab	23.23±0.41a	17.82±1.49b	10.78±1.59a	7.71±0.74b	12.49±1.58a	10.38±1.47a

## Sheet: Table S8
Table S8 Differential compounds in grapes and wines of three graft combinations with CS (VIP >1)
CS/1103P VS CS (grape)	CS/1103P VS CS (wine)	CS/SO4 VS CS (wine)	CS/5A VS CS (wine in 2019)	CS/5A VS CS (wine in 2020)	CS/5A VS CS
(E)-3-Hexen-1-ol	Hexyl acetate	Diethyl succinate	Nonanal	Ethyl 9-decenoate	1-Nonanol
Isobutyl octanoate	Ethyl 9-decenoate	Ethyl cinnamate	1-Nonanol	2-Heptanol	Ethyl salicylate
1-Octen-3-ol	(E)-3-Hexen-1-ol	Ethyl hydrocinnamate	Ethyl salicylate	Ethyl nonanoate	Isoamyl lactate
Nonanal	Diethyl succinate	Isopentyl decanoate	Isoamyl lactate	Phenylethyl alcohol	β-Damascenone
Ethyl decanoate	Nonanal	Phenethyl acetate	Octanoic acid	Acetic acid	m-Cresol
(E)-2-Octenal	Ethyl 3-methylbutanoate	Ethyl lactate	n-Decanoic acid	Phenol	Methyl salicylate
Hexanoic acid	Phenethyl acetate	Isobutanol	β-Damascenone	Ethyl (E)-3-hexenoate	Methyl decanoate
Phenylethyl alcohol	Phenylethyl alcohol	Phenylethyl alcohol	Hexanoic acid	Methionol	Ethyl cinnamate
(Z)-3-Hexen-1-ol	Phenylacetaldehyde	Heptyl acetate	m-Cresol	m-Cresol	Phenol
Benzyl alcohol	1-Hexanol	Phenylacetaldehyde	2-Ethylhexanol	1-Octen-3-ol	Phenethyl acetate
1-Hexanol	Ethyl nonanoate	Styrene	2-Nonanol	Styrene	Diethyl succinate
(E,Z)-2,6-Nonadienal	3-Methylpentanol	1-Pentanol	Methyl salicylate	Citronellol	1-Octen-3-ol
	Ethyl 2-methylbutanoate	1-Heptanol	Methyl decanoate	Phenylacetaldehyde
	1-Butanol	Isoamyl octanoate	Guaiacol	Diethyl succinate
	(Z)-3-Hexen-1-ol	1-Decanol	Ethyl cinnamate	1-Butanol
	4-Ethylguaiacol	1-Propanol	p-Cymene	Ethyl salicylate
	1-Heptanol	Hexanoic acid	Phenol	Ethyl hexadecanoate
	Ethyl heptanoate	Acetic acid	Ethyl Acetate	3-Ethylphenol
	Guaiacol	4-Methylpentanol	4-Ethylguaiacol	Ethyl 2-hydroxy-4-methylpentanoate
	Ethyl hexadecanoate	Ethyl dodecanoate	Ethyl decanoate	Methyl salicylate
	Benzaldehyde	Citronellol	Heptyl acetate	Phenethyl acetate
	3-Ethylphenol	p-Cymene	Phenethyl acetate	Benzyl alcohol
	Ethyl hydrocinnamate	Ethyl decanoate	Isoamyl hexanoate	1-Heptanol
	4-Methylpentanol	2-Heptanol	Diethyl succinate	1-Nonanol
	β-Damascenone	Guaiacol	1-Octen-3-ol	Ethyl phenylacetate
	Phenol	Benzaldehyde	D-Limonene	Ethyl hydrocinnamate
		Isopentanol		Isoamyl lactate
		3-Methylpentanol		Ethyl lactate
		Octanoic acid		1-Pentanol
				1-Octanol
				Ethyl cinnamate
				1-Decanol
				Methyl decanoate
				β-Damascenone

## Sheet: Table S9
Table S9 Odor Activity Values (OAVs) of aromatic compounds with OAVs > 1 in wine and their aroma descriptors
compouds	2019				2020
	aroma descriptors	CS/1103P	CS/5A	CS	CS/SO4	compouds	aroma descriptors	CS/1103P	CS/5A	CS	CS/SO4
1-Hexanol	Herbaceous, grass,woody	3.1±0.2a	2.05±0.23b	2.15±0.04b	2.37±0.64b	1-Hexanol	Herbaceous, grass,woody	2.78±0.18a	2.04±0.08b	2.06±0.14b	2.2±0.11b
Ethyl Acetate	grape, cherry	3±0.24b	3.69±0.66ab	4.07±0.1a	3.12±0.27b	Ethyl Acetate	grape, cherry	1.39±0.17c	1.61±0.07bc	1.72±0.14b	1.98±0.08a
Ethyl cinnamate	Fruity, sweet, butter	2.54±0.01a	2.49±0.22a	2.73±0.17a	2.52±0.17a	Ethyl cinnamate	Fruity, sweet, butter	2.42±0.15b	2.22±0.06c	2.7±0.01a	2.32±0.1bc
Ethyl decanoate	sweet, fruity	2.82±0.11a	3.74±1.87a	3.57±0.05a	2.3±0.52a	Ethyl decanoate	sweet, fruity	1.41±0.19a	1.24±0.13a	1.41±0.15a	1.21±0.05a
Ethyl hexanoate	pineapple, fruity	8.93±0.68a	8.99±3a	10.51±0.06a	7.14±1.78a	Ethyl hexanoate	pineapple, fruity	3.25±0.41a	3.04±0.22a	3.03±0.35a	2.97±0.27a
Hexanoic acid	fatty, cheese	7.55±0.44a	7.55±2.62a	9.92±1.6a	6.66±1.52a	Hexanoic acid	fatty, cheese	8.88±0.56a	6.99±0.2bc	6.64±0.22c	7.56±0.65b
Isoamyl acetate	banana, sweet	3.64±0.26a	3.75±0.41a	3.85±0.04a	3.79±0.3a	Isoamyl acetate	banana, sweet	1.83±0.14b	2.09±0.12ab	2.36±0.23a	1.9±0.13b
Isobutanol	Fruity, buttery,alcoholic	1.07±0.04a	1.01±0.13a	0.98±0.04a	1.05±0.1a	Isobutanol	Fruity, buttery,alcoholic	1.1±0.29a	0.95±0.03a	1.01±0.04a	1.13±0.03a
Isopentanol	alcoholic, banana	5.38±0.32a	5.61±0.6a	5.64±0.12a	5.69±0.49a	Isopentanol	alcoholic, banana	4.43±0.19b	4.57±0.16b	5.49±0.33a	4.59±0.18b
Methionol	cooked potato, sweet	2.61±0.13a	2.47±0.25a	2.45±0.46a	3.27±0.75a	Methionol	cooked potato, sweet	2.44±0.23a	1.67±0.27b	2.7±0.16a	2.24±0.46a
Octanoic acid	fatty, rancid	4.95±0.6b	5.38±2.07ab	7.65±0.87a	4.9±1.19b	Octanoic acid	fatty, rancid	8.61±1.09a	6.27±0.35b	6.02±0.15b	7.93±0.96a
Phenylacetaldehyde	Cabbage, cooked,potato, garlic	16.57±2.32a	21.36±3.39a	20.76±1.62a	21.59±3.24a	Phenyl acetaldehyde	Cabbage, cooked,potato, garlic	19.23±3.33b	19.82±1.14b	28.4±2.31a	20.66±2.37b
Phenyl Ethylalcohol	rose	8.33±0.09a	9.2±1.16a	10.14±1.04a	10.27±1.83a	Phenyl Ethylalcohol	rose	7.73±0.55b	7.31±0.52b	11.83±1.25a	7.35±0.8b
β-Damascenone	apple, rose, sweet	42.39±0.95a	33.44±9.1a	41.69±5.46a	34.52±9.37a	β-Damascenone	apple, rose, sweet	36.59±2.74b	37.42±2.65b	45.52±1.79b	74.77±10.17a
β-Ionone	Sweet, exotic,ﬂowers, stewed,apple	5.36±2.01a	7.32±0.26a	6.6±0.5a	6.2±0.11a	β-Ionone	Sweet, exotic,ﬂowers, stewed,apple	6.28±0.57a	5.21±0.13b	5.61±0.17ab	6.03±0.62ab
Ethyl octanoate	waxy, banana	2.52±0.25a	2.56±1.02a	2.92±0.07a	1.95±0.56a
